# Supplementary material for: Whole genome genotyping reveals discrete genetic diversity in north‐east Atlantic maerl beds
Source: Evol Appl. 2021 Mar 30;14(6):1558–71. doi: 10.1111/eva.13219 (PMC8210795; doi:10.1111/eva.13219)
Supplement: Supplementary file 2 — Table S1 [file EVA-14-1558-s002.xlsx]

## Sheet: TableS1_sequencing_stats
Species	Site	Sample	HQ Reads	MAPQ30 reads mapped to reference	% Mapped
Phymatolithon calcareum	Armacao de Pera	Arm01	30967760	22249151	71.8
Phymatolithon calcareum	Armacao de Pera	Arm02	842630	603215	71.6
Phymatolithon calcareum	Bornalle	Bor01	13418354	8789086	65.5
Phymatolithon calcareum	Bornalle	Bor02	11140932	7626690	68.5
Phymatolithon calcareum	Bornalle	Bor03	8346420	5858196	70.2
Phymatolithon calcareum	Bornalle	Bor04	10039870	6857527	68.3
Phymatolithon calcareum	Bornalle	Bor05	18298828	11678387	63.8
Phymatolithon calcareum	Bornalle	Bor06	9614332	6357822	66.1
Phymatolithon calcareum	Bornalle	Bor07	11545642	7983793	69.1
Phymatolithon calcareum	Bornalle	Bor08	10092904	5894087	58.4
Phymatolithon calcareum	Bornalle	Bor09	31727426	20435149	64.4
Phymatolithon calcareum	Bornalle	Bor10	12482974	7827782	62.7
Phymatolithon calcareum	Bornalle	Bor11	38737724	25097998	64.8
Phymatolithon calcareum	Bornalle	Bor12	23189250	15591565	67.2
Phymatolithon calcareum	Fal Estuary, St Mawes	Fal01	9200438	4564781	49.6
Phymatolithon calcareum	Fal Estuary, St Mawes	Fal02	12142774	7930322	65.3
Phymatolithon calcareum	Fal Estuary, St Mawes	Fal03	16	0	0
Phymatolithon calcareum	Fal Estuary, St Mawes	Fal04	6762302	4017408	59.4
Phymatolithon calcareum	Fal Estuary, St Mawes	Fal05	3116070	1806536	58
Phymatolithon calcareum	Fal Estuary, St Mawes	Fal06	9380120	5376406	57.3
Phymatolithon calcareum	Fal Estuary, St Mawes	Fal07	23904194	14059779	58.8
Phymatolithon calcareum	Fal Estuary, St Mawes	Fal08	2916964	1977575	67.8
Phymatolithon calcareum	Fal Estuary, St Mawes	Fal09	19737868	12306151	62.3
Phymatolithon calcareum	Fal Estuary, St Mawes	Fal10	20999630	13029468	62
Lithothamnion corallioides	Fal Estuary, St Mawes	Lcor05	456912	20016	4.4
Lithothamnion corallioides	Fal Estuary, St Mawes	Lcor06	493628	18966	3.8
Lithothamnion corallioides	Morlaix	Lcor08	10910752	381651	3.5
Lithothamnion corallioides	Trevignon	Lcor09	18758540	741107	4
Lithothamnion corallioides	La Rochelle	Lcor11	2551710	81520	3.2
Phymatolithon calcareum	The Manacles	Man03	11857468	6514960	54.9
Phymatolithon calcareum	The Manacles	Man04	9022876	3216899	35.7
Phymatolithon calcareum	The Manacles	Man21	12338794	4784391	38.8
Phymatolithon calcareum	The Manacles	Man24	10852916	6824967	62.9
Phymatolithon calcareum	The Manacles	Man28	5215302	3099429	59.4
Phymatolithon calcareum	The Manacles	Man44	8828842	5209956	59
Phymatolithon calcareum	Milford Haven	Mil01	2652022	1688838	63.7
Phymatolithon calcareum	Morlaix	Mor01	7473696	4505206	60.3
Phymatolithon calcareum	Morlaix	Mor02	35256386	17615849	50
Phymatolithon calcareum	Morlaix	Mor03	18371744	10979720	59.8
Phymatolithon calcareum	Morlaix	Mor04	4455062	2924626	65.6
Phymatolithon calcareum	Morlaix	Mor05	7244144	4114713	56.8
Phymatolithon calcareum	Morlaix	Mor06	21307824	12989031	61
Phymatolithon calcareum	Morlaix	Mor07	15663480	10130626	64.7
Phymatolithon calcareum	Morlaix	Mor08	7871390	4777548	60.7
Phymatolithon calcareum	Morlaix	Mor09	17799290	10460562	58.8
Phymatolithon calcareum	Morlaix	Mor10	6	0	0
Phymatolithon calcareum	Morlaix	Mor11	11722550	6360609	54.3
Phymatolithon calcareum	Morlaix	Mor12	22273346	13893009	62.4
Phymatolithon calcareum	Norway	Nor01	3308942	2187265	66.1
Phymatolithon calcareum	Illa de Ons	Ons01	25172838	17424847	69.2
Phymatolithon calcareum	Illa de Ons	Ons02	6294708	4386629	69.7
Phymatolithon calcareum	Illa de Ons	Ons03	14200544	9573564	67.4
Phymatolithon calcareum	Illa de Ons	Ons05	10624306	7556152	71.1
Phymatolithon calcareum	Illa de Ons	Ons06	7461200	5016457	67.2
Phymatolithon calcareum	Illa de Ons	Ons07	8475908	5772290	68.1
Phymatolithon calcareum	Illa de Ons	Ons08	13862834	8806237	63.5
Phymatolithon calcareum	Illa de Ons	Ons09	10731880	6879242	64.1
Phymatolithon calcareum	Illa de Ons	Ons10	22299088	15518380	69.6
Phymatolithon calcareum	Illa de Ons	Ons11	10674706	7221286	67.6
Phymatolithon calcareum	Illa de Ons	Ons12	12679156	7398197	58.3
Phymatolithon calcareum	La Rochelle	Roc01	17138538	11639841	67.9
Phymatolithon calcareum	La Rochelle	Roc02	8938986	6020072	67.3
Phymatolithon purpureum	Scotland, Loch Sween	Sco01	7293046	174389	2.4
Phymatolithon purpureum	Scotland, Loch Sween	Sco03	12272232	238729	1.9
Phymatolithon purpureum	Scotland, Loch Sween	Sco04	3188198	110132	3.5
Phymatolithon purpureum	Scotland, Loch Sween	Sco05	1616992	103121	6.4
Phymatolithon purpureum	Scotland, Loch Sween	Sco06	319896	21867	6.8
Phymatolithon purpureum	Scotland, Loch Sween	Sco07	10711958	235201	2.2
Phymatolithon purpureum	Scotland, Loch Sween	Sco09	4030604	154254	3.8
Phymatolithon purpureum	Scotland, Loch Sween	Sco10	969756	34241	3.5
Phymatolithon purpureum	Scotland, Loch Sween	Sco11	4800428	148687	3.1
Phymatolithon purpureum	Scotland, Loch Sween	Sco12	13488646	285725	2.1
Phymatolithon purpureum	Scotland, Loch Sween	Sco14	13747288	291532	2.1
Phymatolithon purpureum	Scotland, Loch Sween	Sco15	8080054	194597	2.4
Phymatolithon calcareum	Trevignon	Tre01	15730626	9943452	63.2
Phymatolithon calcareum	Trevignon	Tre02	3577346	2106361	58.9
Phymatolithon calcareum	Trevignon	Tre03	16959414	6391941	37.7
Phymatolithon calcareum	Trevignon	Tre04	10912580	5813457	53.3
Phymatolithon calcareum	Trevignon	Tre05	18633590	11266784	60.5
Phymatolithon calcareum	Trevignon	Tre07	17115224	8556194	50
Phymatolithon calcareum	Trevignon	Tre08	16022716	9931383	62
Phymatolithon calcareum	Trevignon	Tre09	13382208	8712345	65.1
Phymatolithon calcareum	Trevignon	Tre10	6517174	4447695	68.2
Phymatolithon calcareum	Zara Shoal, Strangford Lough	Zar01	13347266	8943289	67
Phymatolithon calcareum	Zara Shoal, Strangford Lough	Zar02	4707486	3171579	67.4
Phymatolithon calcareum	Zara Shoal, Strangford Lough	Zar03	7939382	5427246	68.4
Phymatolithon calcareum	Zara Shoal, Strangford Lough	Zar04	12634560	8804987	69.7
Phymatolithon calcareum	Zara Shoal, Strangford Lough	Zar05	9523352	6630316	69.6
Phymatolithon calcareum	Zara Shoal, Strangford Lough	Zar06	11094356	7648517	68.9
Phymatolithon calcareum	Zara Shoal, Strangford Lough	Zar07	10398910	6695879	64.4
Phymatolithon calcareum	Zara Shoal, Strangford Lough	Zar08	11268792	7696083	68.3
Phymatolithon calcareum	Zara Shoal, Strangford Lough	Zar09	16	0	0
Phymatolithon calcareum	Zara Shoal, Strangford Lough	Zar10	16661870	11365022	68.2
Phymatolithon calcareum	Zara Shoal, Strangford Lough	Zar11	15908674	10996515	69.1
Phymatolithon calcareum	Zara Shoal, Strangford Lough	Zar12	14396370	9980165	69.3
		Total	1101098746	621175217	62.3
