# Supplementary material for: Whole genome genotyping reveals discrete genetic diversity in north‐east Atlantic maerl beds
Source: Evol Appl. 2021 Mar 30;14(6):1558–71. doi: 10.1111/eva.13219 (PMC8210795; doi:10.1111/eva.13219)
Supplement: Supplementary file 3 — Table S2 [file EVA-14-1558-s001.xlsx]

## Sheet: Table S2 Mitogenome annotation
No.	Species	Sample ID	Sequence length (bp)	Circular or Linear Contig	No. of Mitochondrial CDS Annotated	BLASTn: cox1
						BLASTn Top Hit	Accession	% Identity
1	Phymatolithon calcareum	Arm02	27926	Linear	24	P. calcareum	MF133371	100
2	Phymatolithon calcareum	Bor01	27913	Linear	24	P. calcareum	MF133371	100
3	Phymatolithon calcareum	Bor02	27913	Linear	24	P. calcareum	MF133371	100
4	Phymatolithon calcareum	Bor03	27913	Linear	24	P. calcareum	MF133371	100
5	Phymatolithon calcareum	Bor04	27913	Linear	24	P. calcareum	MF133371	100
6	Phymatolithon calcareum	Bor05	27912	Linear	24	P. calcareum	MF133371	100
7	Phymatolithon calcareum	Bor06	27845	Linear	24	P. calcareum	MF133371	100
8	Phymatolithon calcareum	Bor07	27913	Linear	24	P. calcareum	MF133371	100
9	Phymatolithon calcareum	Bor08	27862	Linear	24	P. calcareum	MF133371	100
10	Phymatolithon calcareum	Bor10	27913	Linear	24	P. calcareum	MF133371	100
11	Phymatolithon calcareum	Bor11	27415	Linear	24	P. calcareum	MF133371	100
12	Phymatolithon calcareum	Bor12	27912	Linear	24	P. calcareum	MF133371	100
13	Phymatolithon calcareum	Fal01	27913	Linear	24	P. calcareum	MF133371	100
14	Phymatolithon calcareum	Fal02	27862	Linear	24	P. calcareum	MF133371	100
15	Phymatolithon calcareum	Fal04	27913	Linear	24	P. calcareum	MF133371	100
16	Phymatolithon calcareum	Fal05	27913	Linear	24	P. calcareum	MF133371	100
17	Phymatolithon calcareum	Fal06	27913	Linear	24	P. calcareum	MF133371	100
18	Phymatolithon calcareum	Fal07	27913	Linear	24	P. calcareum	MF133371	100
19	Phymatolithon calcareum	Fal08	27913	Linear	24	P. calcareum	MF133371	100
20	Phymatolithon calcareum	Fal09	27913	Linear	24	P. calcareum	MF133371	100
21	Phymatolithon calcareum	Fal10	27913	Linear	24	P. calcareum	MF133371	100
22	Phymatolithon calcareum	Man03	27913	Linear	24	P. calcareum	MF133371	100
23	Phymatolithon calcareum	Man04	27913	Linear	24	P. calcareum	MF133371	100
24	Phymatolithon calcareum	Man21	27862	Linear	24	P. calcareum	MF133371	100
25	Phymatolithon calcareum	Man24	27914	Linear	24	P. calcareum	MF133371	100
26	Phymatolithon calcareum	Man28	27921	Linear	24	P. calcareum	MF133371	100
27	Phymatolithon calcareum	Man44	27913	Linear	24	P. calcareum	MF133371	100
28	Phymatolithon calcareum	Mil01	27912	Linear	24	P. calcareum	MF133371	100
29	Phymatolithon calcareum	Mor01	27913	Linear	24	P. calcareum	MF133371	100
30	Phymatolithon calcareum	Mor02	27862	Linear	24	P. calcareum	MF133371	100
31	Phymatolithon calcareum	Mor04	27862	Linear	24	P. calcareum	MF133371	100
32	Phymatolithon calcareum	Mor05	27913	Linear	24	P. calcareum	MF133371	100
33	Phymatolithon calcareum	Mor06	27862	Linear	24	P. calcareum	MF133371	100
34	Phymatolithon calcareum	Mor07	27913	Linear	24	P. calcareum	MF133371	100
35	Phymatolithon calcareum	Mor08	27901	Linear	24	P. calcareum	MF133371	100
36	Phymatolithon calcareum	Mor09	27913	Linear	24	P. calcareum	MF133371	100
37	Phymatolithon calcareum	Mor11	27913	Linear	24	P. calcareum	MF133371	100
38	Phymatolithon calcareum	Mor12	27913	Linear	24	P. calcareum	MF133371	100
39	Phymatolithon calcareum	Nor01	27862	Linear	24	P. calcareum	MF133371	100
40	Phymatolithon calcareum	Ons02	27913	Linear	24	P. calcareum	MF133371	100
41	Phymatolithon calcareum	Ons03	27894	Linear	24	P. calcareum	MF133371	100
42	Phymatolithon calcareum	Ons05	27826	Linear	24	P. calcareum	MF133371	100
43	Phymatolithon calcareum	Ons06	27913	Linear	24	P. calcareum	MF133371	100
44	Phymatolithon calcareum	Ons07	27913	Linear	24	P. calcareum	MF133371	100
45	Phymatolithon calcareum	Ons08	27964	Linear	24	P. calcareum	MF133371	100
46	Phymatolithon calcareum	Ons09	27913	Linear	24	P. calcareum	MF133371	100
47	Phymatolithon calcareum	Ons11	27913	Linear	24	P. calcareum	MF133371	100
48	Phymatolithon calcareum	Ons12	27894	Linear	24	P. calcareum	MF133371	100
49	Phymatolithon calcareum	Roc01	27799	Linear	24	P. calcareum	MF133371	100
50	Phymatolithon calcareum	Roc02	27913	Linear	24	P. calcareum	MF133371	100
51	Phymatolithon calcareum	Tre01	27914	Linear	24	P. calcareum	MF133371	100
52	Phymatolithon calcareum	Tre02	27913	Linear	24	P. calcareum	MF133371	100
53	Phymatolithon calcareum	Tre03	27862	Linear	24	P. calcareum	MF133371	100
54	Phymatolithon calcareum	Tre04	28066	Circular	24	P. calcareum	MF133371	100
55	Phymatolithon calcareum	Tre05	27913	Linear	24	P. calcareum	MF133371	100
56	Phymatolithon calcareum	Tre07	27913	Linear	24	P. calcareum	MF133371	100
57	Phymatolithon calcareum	Tre08	27913	Linear	24	P. calcareum	MF133371	100
58	Phymatolithon calcareum	Tre09	27913	Linear	24	P. calcareum	MF133371	100
59	Phymatolithon calcareum	Tre10	27913	Linear	24	P. calcareum	MF133371	100
60	Phymatolithon calcareum	Zar01	27914	Linear	24	P. calcareum	MF133371	100
61	Phymatolithon calcareum	Zar02	27914	Linear	24	P. calcareum	MF133371	100
62	Phymatolithon calcareum	Zar03	27914	Linear	24	P. calcareum	MF133371	100
63	Phymatolithon calcareum	Zar04	27863	Linear	24	P. calcareum	MF133371	100
64	Phymatolithon calcareum	Zar05	27914	Linear	24	P. calcareum	MF133371	100
65	Phymatolithon calcareum	Zar06	27914	Linear	24	P. calcareum	MF133371	100
66	Phymatolithon calcareum	Zar07	27914	Linear	24	P. calcareum	MF133371	100
67	Phymatolithon calcareum	Zar10	27914	Linear	24	P. calcareum	MF133371	100
68	Phymatolithon calcareum	Zar11	27863	Linear	24	P. calcareum	MF133371	100
69	Phymatolithon calcareum	Zar12	27914	Linear	24	P. calcareum	MF133371	100
70	Phymatolithon purpureum	Sco01	26569	Linear	23	P. purpureum	KC861633	100
71	Phymatolithon purpureum	Sco07	26566	Linear	23	P. purpureum	KC861633	100
72	Phymatolithon purpureum	Sco09	26569	Linear	23	P. purpureum	KC861633	100
73	Phymatolithon purpureum	Sco11	26569	Linear	23	P. purpureum	KC861633	100
74	Phymatolithon purpureum	Sco12	26569	Linear	23	P. purpureum	KC861633	100
75	Phymatolithon purpureum	Sco14	26570	Linear	23	P. purpureum	KC861633	100
76	Phymatolithon purpureum	Sco15	26569	Linear	23	P. purpureum	KC861633	100
77	Lithothamnion corallioides	Lcor08	25611	Linear	25	L. corallioides	KC861448	100
78	Lithothamnion corallioides	Lcor09	25832	Circular	25	L. corallioides	KC861448	100

## Sheet: Table S2 Plastome annotation
No.	Species	Sample ID	Sequence length (bp)	Circular or linear sequence	No. of plastid CDS annotated	BLASTn: psbA
						BLASTn Hit	Accession	% Identity
1	Phymatolithon calcareum	Arm01	186244	Circular	214	P. calcareum	JQ896231	100
2	Phymatolithon calcareum	Arm02	186244	Circular	213	P. calcareum	JQ896231	100
3	Phymatolithon calcareum	Bor01	186244	Circular	213	P. calcareum	JQ896231	100
4	Phymatolithon calcareum	Bor02	186244	Circular	214	P. calcareum	JQ896231	100
5	Phymatolithon calcareum	Bor03	186244	Circular	213	P. calcareum	JQ896231	100
6	Phymatolithon calcareum	Bor04	186244	Circular	214	P. calcareum	JQ896231	100
7	Phymatolithon calcareum	Bor05	186244	Circular	214	P. calcareum	JQ896231	100
8	Phymatolithon calcareum	Bor06	186244	Circular	214	P. calcareum	JQ896231	100
9	Phymatolithon calcareum	Bor07	186244	Circular	214	P. calcareum	JQ896231	100
10	Phymatolithon calcareum	Bor08	186244	Circular	214	P. calcareum	JQ896231	100
11	Phymatolithon calcareum	Bor09	186244	Circular	214	P. calcareum	JQ896231	100
12	Phymatolithon calcareum	Bor10	186244	Circular	214	P. calcareum	JQ896231	100
13	Phymatolithon calcareum	Bor11	186244	Circular	214	P. calcareum	JQ896231	100
14	Phymatolithon calcareum	Bor12	186244	Circular	214	P. calcareum	JQ896231	100
15	Phymatolithon calcareum	Fal01	186244	Circular	213	P. calcareum	JQ896231	100
16	Phymatolithon calcareum	Fal02	186244	Circular	213	P. calcareum	JQ896231	100
17	Phymatolithon calcareum	Fal04	186244	Circular	214	P. calcareum	JQ896231	100
18	Phymatolithon calcareum	Fal05	186244	Circular	214	P. calcareum	JQ896231	100
19	Phymatolithon calcareum	Fal06	186244	Circular	214	P. calcareum	JQ896231	100
20	Phymatolithon calcareum	Fal07	186244	Circular	214	P. calcareum	JQ896231	100
21	Phymatolithon calcareum	Fal08	186244	Circular	213	P. calcareum	JQ896231	100
22	Phymatolithon calcareum	Fal09	186244	Circular	213	P. calcareum	JQ896231	100
23	Phymatolithon calcareum	Fal10	186244	Circular	214	P. calcareum	JQ896231	100
24	Phymatolithon calcareum	Man03	186244	Circular	214	P. calcareum	JQ896231	100
25	Phymatolithon calcareum	Man04	186244	Circular	214	P. calcareum	JQ896231	100
26	Phymatolithon calcareum	Man21	186244	Circular	214	P. calcareum	JQ896231	100
27	Phymatolithon calcareum	Man24	186244	Circular	214	P. calcareum	JQ896231	100
28	Phymatolithon calcareum	Man28	186244	Circular	214	P. calcareum	JQ896231	100
29	Phymatolithon calcareum	Man44	186244	Circular	214	P. calcareum	JQ896231	100
30	Phymatolithon calcareum	Mil01	186244	Circular	214	P. calcareum	JQ896231	100
31	Phymatolithon calcareum	Mor01	186244	Circular	214	P. calcareum	JQ896231	100
32	Phymatolithon calcareum	Mor02	186244	Circular	214	P. calcareum	JQ896231	100
33	Phymatolithon calcareum	Mor03	186244	Circular	214	P. calcareum	JQ896231	100
34	Phymatolithon calcareum	Mor04	186244	Circular	214	P. calcareum	JQ896231	100
35	Phymatolithon calcareum	Mor05	186244	Circular	214	P. calcareum	JQ896231	100
36	Phymatolithon calcareum	Mor06	186244	Circular	214	P. calcareum	JQ896231	100
37	Phymatolithon calcareum	Mor07	186244	Circular	214	P. calcareum	JQ896231	100
38	Phymatolithon calcareum	Mor08	186244	Circular	213	P. calcareum	JQ896231	100
39	Phymatolithon calcareum	Mor09	186244	Circular	214	P. calcareum	JQ896231	100
40	Phymatolithon calcareum	Mor11	186244	Circular	214	P. calcareum	JQ896231	100
41	Phymatolithon calcareum	Mor12	186244	Circular	214	P. calcareum	JQ896231	100
42	Phymatolithon calcareum	Nor01	186244	Circular	214	P. calcareum	JQ896231	100
43	Phymatolithon calcareum	Ons01	186244	Circular	214	P. calcareum	JQ896231	100
44	Phymatolithon calcareum	Ons02	186244	Circular	214	P. calcareum	JQ896231	100
45	Phymatolithon calcareum	Ons03	186244	Circular	214	P. calcareum	JQ896231	100
46	Phymatolithon calcareum	Ons05	186244	Circular	214	P. calcareum	JQ896231	100
47	Phymatolithon calcareum	Ons06	186244	Circular	213	P. calcareum	JQ896231	100
48	Phymatolithon calcareum	Ons07	186244	Circular	214	P. calcareum	JQ896231	100
49	Phymatolithon calcareum	Ons08	186244	Circular	214	P. calcareum	JQ896231	100
50	Phymatolithon calcareum	Ons09	186244	Circular	214	P. calcareum	JQ896231	100
51	Phymatolithon calcareum	Ons10	186244	Circular	214	P. calcareum	JQ896231	100
52	Phymatolithon calcareum	Ons11	186244	Circular	214	P. calcareum	JQ896231	100
53	Phymatolithon calcareum	Ons12	186244	Circular	214	P. calcareum	JQ896231	100
54	Phymatolithon calcareum	Roc01	186244	Circular	214	P. calcareum	JQ896231	100
55	Phymatolithon calcareum	Roc02	186244	Circular	214	P. calcareum	JQ896231	100
56	Phymatolithon calcareum	Tre01	186244	Circular	214	P. calcareum	JQ896231	100
57	Phymatolithon calcareum	Tre02	186244	Circular	214	P. calcareum	JQ896231	100
58	Phymatolithon calcareum	Tre03	186244	Circular	214	P. calcareum	JQ896231	100
59	Phymatolithon calcareum	Tre04	186244	Circular	214	P. calcareum	JQ896231	100
60	Phymatolithon calcareum	Tre05	186244	Circular	214	P. calcareum	JQ896231	100
61	Phymatolithon calcareum	Tre07	186244	Circular	214	P. calcareum	JQ896231	100
62	Phymatolithon calcareum	Tre08	186244	Circular	214	P. calcareum	JQ896231	100
63	Phymatolithon calcareum	Tre09	186244	Circular	213	P. calcareum	JQ896231	100
64	Phymatolithon calcareum	Tre10	186244	Circular	214	P. calcareum	JQ896231	100
65	Phymatolithon calcareum	Zar01	186244	Circular	214	P. calcareum	JQ896231	100
66	Phymatolithon calcareum	Zar02	186244	Circular	214	P. calcareum	JQ896231	100
67	Phymatolithon calcareum	Zar03	186244	Circular	214	P. calcareum	JQ896231	100
68	Phymatolithon calcareum	Zar04	186244	Circular	214	P. calcareum	JQ896231	100
69	Phymatolithon calcareum	Zar05	186244	Circular	214	P. calcareum	JQ896231	100
70	Phymatolithon calcareum	Zar06	186244	Circular	213	P. calcareum	JQ896231	100
71	Phymatolithon calcareum	Zar07	186244	Circular	214	P. calcareum	JQ896231	100
72	Phymatolithon calcareum	Zar08	186244	Circular	214	P. calcareum	JQ896231	100
73	Phymatolithon calcareum	Zar10	186251	Circular	214	P. calcareum	JQ896231	100
74	Phymatolithon calcareum	Zar11	186244	Circular	214	P. calcareum	JQ896231	100
75	Phymatolithon calcareum	Zar12	186244	Circular	213	P. calcareum	JQ896231	100
76	Phymatolithon purpureum	Sco01	182922	Circular	213	P. purpureum	JQ896232	100
77	Phymatolithon purpureum	Sco03	182922	Circular	213	P. purpureum	JQ896232	100
78	Phymatolithon purpureum	Sco04	182889	Linear	213	P. purpureum	JQ896232	100
79	Phymatolithon purpureum	Sco07	182922	Circular	213	P. purpureum	JQ896232	100
80	Phymatolithon purpureum	Sco09	182853	Linear	214	P. purpureum	JQ896232	100
81	Phymatolithon purpureum	Sco11	182848	Linear	214	P. purpureum	JQ896232	100
82	Phymatolithon purpureum	Sco12	182922	Circular	213	P. purpureum	JQ896232	100
83	Phymatolithon purpureum	Sco14	182922	Circular	214	P. purpureum	JQ896232	100
84	Phymatolithon purpureum	Sco15	182922	Circular	213	P. purpureum	JQ896232	100
85	Lithothamnion corallioides	Lcor05	183740	Linear	214	L. corallioides	JQ896234	100
86	Lithothamnion corallioides	Lcor08	184833	Circular	213	L. corallioides	JQ896234	100
87	Lithothamnion corallioides	Lcor09	184833	Circular	214	L. corallioides	JQ896234	100
88	Lithothamnion corallioides	Lcor11	184833	Circular	214	L. corallioides	JQ896234	100
